# Supplementary material for: γδ T cell IFNγ production is directly subverted by Yersinia pseudotuberculosis outer protein YopJ in mice and humans
Source: PLoS Pathog. 2021 Dec 6;17(12):e1010103. doi: 10.1371/journal.ppat.1010103 (PMC8648121; doi:10.1371/journal.ppat.1010103)
Supplement: S1 Data — (XLSX) [file ppat.1010103.s001.xlsx]

## Sheet: Fig 1A
Y. pseudotuberculosis inhibition of Vg1.1/2- CD44hi CD27- gd T cell function is YopB- and YadA-dependent
	Live WT	HK WT
% IFNg+	5.2	67.1
	1.26	69.4
	2.81	67
	2.36	66.8

## Sheet: Fig 1B
Y. pseudotuberculosis inhibition of Vg1.1/2- CD44hi CD27- gd T cell function is YopB- and YadA-dependent
	Unstimulated	WT	ΔYopB	2777c
% IFNg+	7.25	7.09	61.2	60.1
	0.21	1.68	51.6	39.7
	0.47	3.44	51.2	48.5
	0.55	2.82	36	41

## Sheet: Fig 1C
Y. pseudotuberculosis inhibition of Vg1.1/2- CD44hi CD27- gd T cell function is YopB- and YadA-dependent
	Unstimulated	WT Yptb	ΔYopB	ΔInv	ΔYadA	ΔInv ΔYadA	ΔYopB ΔInv ΔYadA
% IFNg+	0.14	10.8	25.3	7.21	23.3	20.3	25.5
	0.92	5.49	25.2	4	17.3	16.8	19.9
	0	5.51	20.9	2.37	18.2	16.3	14.2
	1.84	3.35	31.96	2.97	8.68	10.02	23.49
	1.84	7.08	30.04	3.57	12.4	12.42	23.59
	3.68	5.03	28.49	5.09	9.12	9.1	19.92

## Sheet: Fig 2A
Direct translocation of Yop effectors inhibits the function of murine Vg4 and human Vd2+ T cells
	Adaptive gd T cells	DC	Mϕ	CD4	CD8
% Yop+	66.2	66.6	81.1	18.9
	67.4	59.6	77.5	21.8
	70.3	57.3	71.9	21.7
	64.7	58	71.1
	78.1	45.5	45.4
		55.4	68.1
	64.2	55.8	83	24.8	29.4
	58.7	50.2	75.2	22.9	28.3
	64	54.8	78.4	23.8	29.3
	63	56.8	75.8	19.2	30.1
	63.1	55	70.5	18.9	29.8
	55.4	54.1	83.8	17.9	26.7
	62.6	50.2	78.4	17.4	28.6

## Sheet: Fig 2B
Direct translocation of Yop effectors inhibits the function of murine Vg4 and human Vd2+ T cells
	Unstimulated	ΔYopB Yptb-βla	Yptb-βla Yops-	Yptb-βla Yops+
% IFNg+	0.47	55.6	65.4	30.9
	3.31	37.9	39.1	24.4
	0.5	45.6	52	29.7
	1.85	38.3	40.7	21.9
	27.5	56.1	53.3	40
	25.2	43.8	54.3	24.8
	1.99	35.2	44.9	13.1

## Sheet: Fig 2D
Direct translocation of Yop effectors inhibits the function of murine Vg4 and human Vd2+ T cells
	Yop-	Yop+
% IFNg+	28.3	4.52
	59.8	12.9
	28.8	9
	27.6	11.1
	15.8	1.99

## Sheet: Fig 3A
YopJ is necessary for inhibition of IFNg production in murine Vg4 and human Vd2+ T cells.
	Unstimulated	WT	ΔYopB	YopJC172A	YopHR409A	YopEC144A	YopTC139A	ΔYopK	ΔYpkA	ΔYopM
% IFNg+	2	10.5	44.1	20.4	9.9	7.46	6.21	3.46	3.01	7.45
	16.9	15.6	36.4	32.4	14	9.74	19.8	6.32	8.87	26.3
	13.3	17.8	37.1	28.6	14.2	8.37	10.6	8.8	6.75	7.91
	18.2	13.3	28.6	27.9	12.3	9.66	11.8	8.48	7.2	11.8

## Sheet: Fig 3B
YopJ is necessary for inhibition of IFNg production in murine Vg4 and human Vd2+ T cells.
	WT	YopJC172A
% IFNg+	25	41.1
	27	50.2
	22.5	43
	30.2	45.5

## Sheet: Fig 5A
YopJ inhibits IL-12p40 mediated STAT4 phosphorylation
	WT	ΔYopB	YopJC172A
% pSTAT4+	2.93	15.9	18.1
	4.05	32.4	28.2
	3.19	17.3	17
	6.89	28.9	21.1

## Sheet: Fig 5B
YopJ inhibits IL-12p40 mediated STAT4 phosphorylation.
	WT	Unstained WT	YopJC172A	Unstained YopJC172A	DYopB	Unstained DYopB
STAT4 MFI	2176	706	2221	705	1996	703
	2214	691	2089	718	2075	738
	2121	669	2162	754	2120	673
	1947	675	2174	722	1966	637

[truncated: 8 more sheets: Fig 5C, Fig 5D, Fig 6A, Fig 6B, Fig 6C,  Fig 6D, Fig 6E, Fig 6F]
